# Supplementary material for: In vivo intraoral waterflow quantification reveals hidden mechanisms of suction feeding in fish
Source: eLife. 2022 Feb 22;11:e73621. doi: 10.7554/eLife.73621 (PMC8906803; doi:10.7554/eLife.73621)
Supplement: Figure 2—source code 1. [file elife-73621-fig2-code1.zip › Figure 2source data 1.Rmd]

---
title: "Figure 2-source data 1"
output: rmarkdown::html_vignette
description: >
  This document shows the R code to generate Figure 2.
vignette: >
  %\VignetteIndexEntry{Figure 2-source data 1}
  %\VignetteEncoding{UTF-8}
  %\VignetteEngine{knitr::rmarkdown}
editor_options: 
  chunk_output_type: console
---


This document shows the R code to generate Figure 2. 


```{r, include = FALSE}
knitr::opts_chunk$set(
  collapse = TRUE,
  comment = "#>"
)
```


## Libraries
```{r library, echo=TRUE, message=FALSE, warning=FALSE, eval=TRUE}
library(IOFLOW) # download here: https://github.com/PaulineProvini/IOFLOW

# library(here)
library(dplyr) # for pipe 
library(tibble) # for rowid_to_column
library(stringr) # for str_replace
library(purrr) # for map

# # to plot
library(ggplot2)
library(grid)
library(ggpubr)
library(viridis)

# for nice tables
library(kableExtra)

```

## Functions

Loading the package functions.

```{r functions, echo= TRUE, eval= TRUE}

devtools::load_all()

```


# Hydrodynamic mechanism

## Waterflow trajectory and velocity during a sequence of suction feeding

We plot the trajectory and velocity of the food (one item) with the mean and 
standard deviation of the water tracers over time by calling the plot_mean 
function. 
These plots correspond to the Figure 2 of the manuscript. 

### Example of C2P1T04 (Carp 2, one food item, trial 4):

```{r Figure2_carp, echo=TRUE, message=FALSE, warning=FALSE, fig.width=5, fig.show='hold',fig.align='center'}

# FIGURE 2  Full Sequence: TRAJECTORY and VELOCITY 

# C2P1T04: trial 4 of carp 2 (one prey)
trial <- "C2P1T04"
color <- c(palette_IOFLOW[13], # grey
           palette_IOFLOW[5]   # blue
) 

# Tx plot
xlab <- ""
ylab <- "x-position (cm)"
d <- cbind(rbind(Mean_tx_W[[trial]],Mean_tx_F[[trial]]), 
           timing = Timing[[trial]]$timing)
plot.Tx_C2P1T04 <- plot_mean(d, ylab=ylab, xlab = xlab,
                             color = color) + theme(plot.margin = unit(c(0,0,0,0), "lines"))

# Vx plot
xlab <- "time (s)"
ylab <- "x-velocity (cm/s)"
d <- cbind(rbind(Mean_vx_W[[trial]],Mean_vx_F[[trial]]), 
           timing = Timing[[trial]]$timing)

plot.Vx_C2P1T04 <- plot_mean(d, ylab=ylab, xlab=xlab, 
                             color = color) + theme(plot.margin = unit(c(0,0,0,0), "lines"))


# plot the combination of the two plots

ggarrange(plot.Tx_C2P1T04+ rremove("x.text") + rremove(object = "xlab") , plot.Vx_C2P1T04, labels = "Fig 2a. Carp",
         ncol = 1, nrow = 2, align = "v")


```

### Example of T1P1T06 (Tilapia 1, one food item, trial 6)

```{r Figure2_tilapia, echo=TRUE, message=FALSE, warning=FALSE, fig.width=5, fig.show='hold',fig.align='center'}

# FIGURE 2  Full Sequence: TRAJECTORY and VELOCITY 
# T1P1T06: trial 4 of carp 2 (one prey)
trial <- "T1P1T06"
color <- c(palette_IOFLOW[13], # grey
           palette_IOFLOW[5]   # blue
) 

# Tx plot
# xlab <- ""
ylab <- "x-position (cm)"
d <- cbind(rbind(Mean_tx_W[[trial]],Mean_tx_F[[trial]]), 
           timing = Timing[[trial]]$timing)

plot.Tx_T1P1T06 <- plot_mean(d, ylab=ylab, xlab=xlab, color = color)+ 
  theme(plot.margin = unit(c(0,0,0,0), "lines"))

# Vx plot
xlab <- "time (s)"
ylab <- "x-velocity (cm/s)"
d <- cbind(rbind(Mean_vx_W[[trial]],Mean_vx_F[[trial]]), 
           timing = Timing[[trial]]$timing)

plot.Vx_T1P1T06 <- plot_mean(d, ylab=ylab, xlab=xlab, color = color) + 
  theme(plot.margin = unit(c(0,0,0,0), "lines"))


# plot the combination of the two plots

ggarrange(plot.Tx_T1P1T06+ rremove("x.text") + rremove(object = "xlab") , plot.Vx_T1P1T06, labels = "Fig 2b. Tilapia",
         ncol = 1, nrow = 2, align = "v")


```
