# Supplementary material for: In vivo intraoral waterflow quantification reveals hidden mechanisms of suction feeding in fish
Source: eLife. 2022 Feb 22;11:e73621. doi: 10.7554/eLife.73621 (PMC8906803; doi:10.7554/eLife.73621)
Supplement: Figure 2—source code 2. [file elife-73621-fig2-code2.zip › Figure 2source data 2.Rmd]

---
title: "Figure 2-source data 2"
output: rmarkdown::html_vignette
description: >
  This document shows the R code to generate Figure 2.
vignette: >
  %\VignetteIndexEntry{Figure 2-source data 2}
  %\VignetteEncoding{UTF-8}
  %\VignetteEngine{knitr::rmarkdown}
editor_options: 
  chunk_output_type: console
---


This document shows the R code to generate Figure 2. 


```{r, include = FALSE}
knitr::opts_chunk$set(
  collapse = TRUE,
  comment = "#>"
)
```


## Libraries
```{r library, echo=TRUE, message=FALSE, warning=FALSE, eval=TRUE}
library(IOFLOW) # download here: https://github.com/PaulineProvini/IOFLOW

# library(here)
library(dplyr) # for pipe 
library(tibble) # for rowid_to_column
library(stringr) # for str_replace
library(purrr) # for map

# # to plot
library(ggplot2)
library(grid)
library(ggpubr)
library(viridis)

# for nice tables
library(kableExtra)

```

## Functions

Loading the package functions.

```{r functions, echo= TRUE, eval= TRUE}

devtools::load_all()

```


## Phases during a suction feeding sequence

To automatically detect the different phases during a trial, we use a
combination of information about the water tracers velocity and trajectory.
We focus on the water tracers to determine the different phases.

### Data preparation

```{r Phase, echo=TRUE, message=FALSE, warning=FALSE}

# combine Mean_vx with Mean_tx in Mean_v_t_W
Frame <-  map(.x = Trials, 
              .f = ~ seq(from = 1, to = nrow(Mean_vx_W[[.]]))) %>%
  set_names(names(Maya_WF))

vx_names <- paste0(names(Mean_vx_W[[1]][]), "_vx")
Mean_vx_W_2 <- map(.x = Trials,
                   .f = ~ tibble(Mean_vx_W[[.]][]) %>% set_names(vx_names)) %>%
  set_names(names(Mean_vx_W))

tx_names <- paste0(names(Mean_tx_W[[1]][]), "_tx")
Mean_tx_W_2 <- map(.x = Trials,
                   .f = ~ tibble(Mean_tx_W[[.]][]) %>% set_names(tx_names)) %>%
  set_names(names(Mean_tx_W))

Mean_v_t_W <-  mapply(
  FUN = data.frame,
  Mean_vx_W_2,
  Mean_tx_W_2,
  frame = Frame,
  SIMPLIFY = FALSE)

# compute the lag between each row of Mean_v_t_W to obtain a trend (+ or -) 
#and add it to Mean_v_t_W

Phase <- map(.x = Trials,
             .f = ~ Mean_v_t_W[[.]] %>%
               mutate(diff_average_vx = average_vx - lag(average_vx)) %>%
               mutate(diff_average_tx = average_tx - lag(average_tx))) %>%
  set_names(names(Mean_v_t_W))


```

### Phases extraction 

We assign a label ("stasis", "reverse flow", "transport") associated with a given 
combination of value for average_vx, and diff_average_vx.

```{r}

Phase <-  map(.x = Trials,
              .f = ~ mutate(.data = Phase[[.]],
                            phase = 
                              case_when(
                                frame < Sequence$end_FS[[.]] &
                                frame > Sequence$beg_FS[[.]] ~ 1,#first strike
                                average_vx < 2 &
                                average_vx > -4.5 &
                                diff_average_vx < 0.3 &
                                diff_average_vx > -0.3 ~ 0,      #stasis
                                average_vx > 0.05 ~ -1,          #reverse flow
                                average_vx < 0.05 ~ 2)           #back flow
                            )) %>% 
  set_names(names(Mean_vx_W_2))


# Extract the phase list, corresponding to the previous labels for each trial
phase <-  map(.x = Trials,
              .f = ~ get_sublist(lst = Phase[[.]], group_name = "phase")) %>%
  set_names(names(Phase))

```


### Testing the phase extraction on one trial

We test the phase detection on the different trials. 
Here we chose "C2P1T04" that we used in Figure 2a.

```{r Phases, echo=TRUE, message=FALSE, warning=FALSE, fig.width=5, fig.show='hold',fig.align='center'}

# Test trial
trial <- "C2P1T04"

# Plot of the velocity trend (+ or -) over the trial

plot.Velocity_trend <- ggplot(data = Phase[[trial]],
                              aes(x = Timing[[trial]]$timing,
                                  y =  diff_average_vx)) +
  geom_hline(yintercept = 0.35) +
  geom_hline(yintercept = -0.35) +
  geom_point(aes(colour = as.factor(phase)), size = 1) +
  ylab("diff_vx") +
  xlab("time") +
  scale_color_manual(
    values = palette_IOFLOW,
    labels = c("reverse flow", "stasis", "first strike", "back flow"),
    name = "phase"
  ) +
  scale_fill_manual(values =  palette_IOFLOW) +
  labs(title = "Test Phase Detection C2P1T04") +
  theme_minimal()


plot.Velocity_mean <- ggplot(data = Phase[[trial]],
                             aes(x = Timing[[trial]]$timing,
                                 y = average_vx)) +
  geom_point(aes(colour = as.factor(phase)), size = 1) +
  ylab("vx") +
  xlab("time") +
  geom_hline(yintercept = -5) +
  geom_hline(yintercept = 2.5) +
  scale_color_manual(
    values = palette_IOFLOW,
    labels = c("reverse flow", "stasis", "first strike", "back flow"),
    name = "phase"
  ) +
  scale_fill_manual(values =  palette_IOFLOW) +
  theme_minimal()


plot.TrajectoryX_mean <- ggplot(data = Phase[[trial]],
                                aes(x = Timing[[trial]]$timing,
                                    y = average_tx)) +
  geom_point(aes(colour = as.factor(phase)), size = 1) +
  ylab("tx") +
  xlab("time") +
  scale_color_manual(
    values = palette_IOFLOW,
    labels = c("reverse flow", "stasis", "first strike", "back flow"),
    name = "phase"
  ) +
  scale_fill_manual(values =  palette_IOFLOW) +  
  theme_minimal()


plot.Velocity_trend
plot.Velocity_mean
plot.TrajectoryX_mean

```

We also tested the phase extraction on "T1P1T06", use in Fig. 2b.

```{r, echo=TRUE, message=FALSE, warning=FALSE, fig.width=5, fig.show='hold',fig.align='center'}
# Test trial
trial <- "T1P1T06"

# Plot of the velocity trend (+ or -) over the trial

plot.Velocity_trend <- ggplot(data = Phase[[trial]],
                              aes(x = Timing[[trial]]$timing,
                                  y =  diff_average_vx)) +
  geom_hline(yintercept = 0.35) +
  geom_hline(yintercept = -0.35) +
  geom_point(aes(colour = as.factor(phase)), size = 1) +
  ylab("diff_vx") +
  xlab("time") +
  scale_color_manual(
    values = palette_IOFLOW,
    labels = c("reverse flow", "stasis", "first strike", "back flow"),
    name = "phase"
  ) +
  scale_fill_manual(values =  palette_IOFLOW) +
  labs(title = "Test Phase Detection 'T1P1T06'") +
  theme_minimal()


plot.Velocity_mean <- ggplot(data = Phase[[trial]],
                             aes(x = Timing[[trial]]$timing,
                                 y = average_vx)) +
  geom_point(aes(colour = as.factor(phase)), size = 1) +
  ylab("vx") +
  xlab("time") +
  geom_hline(yintercept = -5) +
  geom_hline(yintercept = 2.5) +
  scale_color_manual(
    values = palette_IOFLOW,
    labels = c("reverse flow", "stasis", "first strike", "back flow"),
    name = "phase"
  ) +
  scale_fill_manual(values =  palette_IOFLOW) +
  theme_minimal()


plot.TrajectoryX_mean <- ggplot(data = Phase[[trial]],
                                aes(x = Timing[[trial]]$timing,
                                    y = average_tx)) +
  geom_point(aes(colour = as.factor(phase)), size = 1) +
  ylab("tx") +
  xlab("time") +
  scale_color_manual(
    values = palette_IOFLOW,
    labels = c("reverse flow", "stasis", "first strike", "back flow"),
    name = "phase"
  ) +
  scale_fill_manual(values =  palette_IOFLOW) +  
  theme_minimal() 


plot.Velocity_trend
plot.Velocity_mean
plot.TrajectoryX_mean

```


### Periodicity of the phases

To describe the suction feeding waterflow we compute the periodicity of the
different phases.

#### First strike
We extract the duration of the first strike

```{r}


First_strike_duration <-  map(.x = Trials, .f = ~length(which(phase[[.]]$phase == 1))) %>%
  set_names(names(Mean_vx_W_2))

# Mean and sd calculation for the first strike of each species
mean_FS_duration_Carp <- c(
  mean = mean(unlist(First_strike_duration)[Carp_names], na.rm = TRUE)/750,
    sd = sd(unlist(First_strike_duration)[Carp_names], na.rm = TRUE)/750)

mean_FS_duration_Tilapia <- c(
  mean = mean(unlist(First_strike_duration)[Tilapia_names], na.rm = TRUE)/750,
    sd = sd(unlist(First_strike_duration)[Tilapia_names], na.rm = TRUE)/750)

```

For the carp, the duration of the first strike was:
`r round(mean_FS_duration_Carp[1], digits = 2)` $\pm$
`r round(mean_FS_duration_Carp[2], digits = 2)` $s$  

For the tilapia, the duration of the first strike was:
`r round(mean_FS_duration_Tilapia[1], digits = 2)` $\pm$
`r round(mean_FS_duration_Tilapia[2], digits = 2)` $s$  

#### Periodicity of other phases

After the first strike, we export the peaks of tx over time

```{r}
# Detection of the transition between each reverse flow and back flow

peaks <-  map(.x = Trials,
              .f = ~ find_peaks(x = Phase[[.]]$average_tx, m = 150)) %>%
  set_names(names(Phase))


```

We want to extract the duration between each transition reverse/back flow:

```{r}

diff_peaks <- map(.x = Trials, 
                  .f = ~diff(peaks[[.]])) %>% set_names(names(Phase))

# Mean and sd calculation among the different transitions
mean_peaks <- map(.x = Trials, 
                  .f = ~mean(diff_peaks[[.]], na.rm = TRUE)) %>%
  set_names(names(Phase))

sd_peaks <-map(.x = Trials, .f = ~sd(diff_peaks[[.]], na.rm = TRUE)) %>% 
  set_names(names(Phase))

# Mean and sd calculation among the different trials of the same species
mean_peaks_Carp <- c(
  mean = mean(unlist(mean_peaks)[Carp_names], na.rm = TRUE)/750,
    sd = sd(unlist(mean_peaks)[Carp_names], na.rm = TRUE)/750)

mean_peaks_Tilapia <- c(
  mean = mean(unlist(mean_peaks)[Tilapia_names], na.rm = TRUE)/750,
    sd = sd(unlist(mean_peaks)[Tilapia_names], na.rm = TRUE)/750)

```

For the carp, the transition between a reverse and a backflow happens every 
`r round(mean_peaks_Carp[1], digits = 2)` $\pm$
`r round(mean_peaks_Carp[2], digits = 2)` $s$   
For the tilapia, the transition between a reverse and a backflow happens every
`r round(mean_peaks_Tilapia[1], digits = 2)` $\pm$ 
`r round(mean_peaks_Tilapia[2], digits = 2)` $s$
