# Supplementary material for: In vivo intraoral waterflow quantification reveals hidden mechanisms of suction feeding in fish
Source: eLife. 2022 Feb 22;11:e73621. doi: 10.7554/eLife.73621 (PMC8906803; doi:10.7554/eLife.73621)
Supplement: Figure 2—figure supplement 1—source code 1. [file elife-73621-fig3-code3.zip › Figure 2figure supplement 1 source data 1.Rmd]

---
title: "Figure 2-figure supplement 1 source data 1"
output: rmarkdown::html_vignette
description: >
  This document shows the R code to generate Figure 2-figure supplement 1.
vignette: >
  %\VignetteIndexEntry{Figure 2-figure supplement 1 source data 1}
  %\VignetteEncoding{UTF-8}
  %\VignetteEngine{knitr::rmarkdown}
editor_options: 
  chunk_output_type: console
---


This document shows the R code to generate Figure 2-figure supplement 1. 


```{r, include = FALSE}
knitr::opts_chunk$set(
  collapse = TRUE,
  comment = "#>"
)
```


## Libraries
```{r library, echo=TRUE, message=FALSE, warning=FALSE, eval=TRUE}
library(IOFLOW) # download here: https://github.com/PaulineProvini/IOFLOW

# library(here)
library(dplyr) # for pipe 
library(tibble) # for rowid_to_column
library(stringr) # for str_replace
library(purrr) # for map

# # to plot
library(ggplot2)
library(grid)
library(ggpubr)
library(viridis)

# for nice tables
library(kableExtra)

```

## Functions

Loading the package functions.

```{r functions, echo= TRUE, eval= TRUE}

devtools::load_all()

```


## Distance covered by Food vs Water tracers

We want to calculate the total distance covered by the water and food tracers 
(**WF**) at each frame, over a sequence of suction feeding. 
First, we store the iterative distance in a list we name **Distance_WF**.

```{r iterative_distance, echo=TRUE, message=FALSE, warning=FALSE}

# Calculate the iterative distance of all tracers for each frame
Distance_WF <-
  map(.x = Trials, .f = ~ sqrt((  WF_tx[[.]][] - lag(WF_tx[[.]][])) ^2 +
                                 (WF_ty[[.]][] - lag(WF_ty[[.]][])) ^2 +
                                 (WF_tz[[.]][] - lag(WF_tz[[.]][])) ^2)) %>%
  set_names(names(WF_tx))

# change the name of the variable ".tx" to ".dist"

Distance_WF <- mapply(FUN = data.frame,
                      map(Trials, ~ set_names(
                        x = Distance_WF[[.]][],
                        nm = str_replace(
                          string = names(Distance_WF[[.]][]),
                          pattern = "_data.tx",
                          replacement = ".dist"))),
                      SIMPLIFY = FALSE) %>% 
  set_names(names(WF_tx))

```


### Total distance for each tracer, cumulated on the entire sequence

Now, we can calculate the total distance covered by each tracer over the entire sequence, by summing the previously computed iterative distances. We name this 
variable **Sum_dist_WF**.

```{r cumulative_distance, echo=TRUE, message=FALSE, warning=FALSE}

Sum_dist_WF <-
  map(.x = Trials,
      .f = ~ Distance_WF[[.]] %>% 
        replace(is.na(.), 0) %>% 
        summarise_all(sum)) %>%
  set_names(names(WF_tx))

```


#### Average of the Total distance cumulated on the entire sequence

We compute the mean and standard deviation of the cumulative distance 
**Sum_dist_WF** for each species and each type of tracer (food and water).   
For the water tracers, the cumulative distance is averaged over all the water 
tracers of each trial.   
As there was one to three markers implanted in one food 
item, the standard deviation for the food tracers is low or corresponds to a
NA when only one marker remained.
We use the compute_species_item function to compute the mean and standard
deviation of the cumulative distance for each species and each type of tracer.


```{r compute_species_item, echo=TRUE, message=FALSE, warning=FALSE}

# Food tracers
Food <- map(.x = Trials, .f= ~select( Sum_dist_WF[[.]],
        names(Sum_dist_WF[[.]])[contains(match = "A",
                                         vars = names(Sum_dist_WF[[.]]))])
) %>% set_names(names(Maya_WF))

Carp_food     <- compute_species_item(species = "carp",
                       item = "food",
                       name = "Carp_food")

Tilapia_food  <- compute_species_item(species = "tilapia",
                       item = "food",
                       name = "Tilapia_food")


# Water tracers

Water <- map(.x = Trials, .f= ~select( Sum_dist_WF[[.]],
        names(Sum_dist_WF[[.]])[contains(match = "A",
                                         vars = names(Sum_dist_WF[[.]]))])
) %>% set_names(names(Maya_WF))

Carp_water    <- compute_species_item(species = "carp",
                       item = "water",
                       name = "Carp_water")
Tilapia_water <-compute_species_item(species = "tilapia",
                       item = "water",
                       name = "Tilapia_water")


```

For example, we obtain **Carp_food**, which is a list with the mean and 
standard deviation of the cumulative distance of each trial for the food item.

```{r Carp_food, echo=TRUE, message=FALSE, warning=FALSE}

glimpse(Carp_food[1:2])

```

We combine the food and water average and standard deviation, using the 
**tidy_data2** function.

```{r Mean_list_combination, echo=TRUE, message=FALSE, warning=FALSE}

Carp_names <- names(Sum_dist_WF)[starts_with(match = "C",
                                             vars = names(Sum_dist_WF))]
Carp_distance <- tidy_data2(Carp_names, Carp_food, Carp_water)

Tilapia_names <- names(Sum_dist_WF)[starts_with(match = "T",
                                                vars = names(Sum_dist_WF))]
Tilapia_distance <- tidy_data2(Tilapia_names, Tilapia_food, Tilapia_water)

```

For example, **Carp_distance** is a list with the mean and standard deviation 
of the cumulative distance of each trial for both the food and water tracers.

```{r Carp_distance, echo=TRUE, message=FALSE, warning=FALSE}

glimpse(Carp_distance[1])

```

#### Table with distance cumulated on the entire sequence 

We build a table with all the relevant information about the cumulative 
distance of food and water tracers.

```{r Table_mean_data, echo=TRUE, message=FALSE, warning=FALSE}

Carp_mean <- data.frame(
  mean = c(map_dbl(.x = Carp_names, .f = ~Carp_food[[.]]$Carp_food_mean ),
           map_dbl(.x = Carp_names, .f = ~Carp_water[[.]]$Carp_water_mean)),
  sd = c(rep(NA, length(Carp_names)),
         map_dbl(.x = Carp_names, .f = ~Carp_water[[.]]$Carp_water_sd)),
  species = 'Carp',
  trials = rep(Carp_names, 2), 
  item = c(rep("food", length(Carp_names)), rep("water", length(Carp_names))))

Tilapia_mean <- data.frame(
  mean = c(map_dbl(.x = Tilapia_names,
                   .f = ~Tilapia_food[[.]]$Tilapia_food_mean ),
           map_dbl(.x = Tilapia_names, 
                   .f = ~Tilapia_water[[.]]$Tilapia_water_mean)),
  sd = c(rep(NA, length(Tilapia_names)),
         map_dbl(.x = Tilapia_names, 
                 .f = ~Tilapia_water[[.]]$Tilapia_water_sd)),
  species = 'Tilapia',
  trials = rep(Tilapia_names, 2), 
  item = c(rep("food", length(Tilapia_names)),rep("water", 
                                                  length(Tilapia_names))))

```


Here is what **Carp_mean** looks like

```{r Carp_mean, echo=FALSE}

Carp_mean %>%
  kable() %>%
 kable_styling()

```

Here is what **Tilapia_mean** looks like

```{r Tilapia_mean, echo=FALSE}

Tilapia_mean %>%
  kable() %>%
kable_styling()

```


#### Histogram of the total distance covered by food and water tracers

We use the previous table to plot an histogram with the relevant variables. 
This histogram corresponds to a visualization of Table S1.

```{r Dist_histogram, echo=TRUE, fig.width=5, fig.show='hold',                             fig.align='center'}


carp_bar <-
  ggplot(data = Carp_mean, aes(x = trials, y = mean, fill = item)) +
  geom_bar(stat = "identity", position = position_dodge()) +
  geom_errorbar(aes(ymin = mean - sd, ymax = mean + sd),
                width = .2,
                position = position_dodge(0.9)) +
  theme_minimal() +
  theme(legend.position = "none") +
  ylab("cumulative distance (cm)") +
  scale_color_manual(values = color) +
  scale_fill_manual(values =  color) +
  labs(title = "Total distance covered by food and water tracers", subtitle =
         "a. Carp")

tilapia_bar <-
  ggplot(data = Tilapia_mean, aes(x = trials, y = mean, fill = item)) +
  geom_bar(stat = "identity", position = position_dodge()) +
  geom_errorbar(aes(ymin = mean - sd, ymax = mean + sd),
                width = .2,
                position = position_dodge(0.9)) +
  theme_minimal() +
  theme(legend.position = "none") +
  ylab("cumulative distance (cm)") +
  scale_color_manual(values = color) +
  scale_fill_manual(values =  color) +
  labs(subtitle = "b. Tilapia")


carp_bar
tilapia_bar


```

These histograms correspond to Figure 2 – figure supplement 1 in the manuscript. 
Note that the food tracers don't have any standard deviation bars because all 
the food markers were on the same food item.
