# Supplementary material for: In vivo intraoral waterflow quantification reveals hidden mechanisms of suction feeding in fish
Source: eLife. 2022 Feb 22;11:e73621. doi: 10.7554/eLife.73621 (PMC8906803; doi:10.7554/eLife.73621)
Supplement: Figure 4—source code 1. [file elife-73621-fig4-code1.zip › Figure 4source data 1.Rmd]

---
title: "Figure 4-source data 1"
output: rmarkdown::html_vignette
description: >
  This document shows the R code to generate Figure 4.
vignette: >
  %\VignetteIndexEntry{Figure 4-source data 1}
  %\VignetteEncoding{UTF-8}
  %\VignetteEngine{knitr::rmarkdown}
editor_options: 
  chunk_output_type: console
---


This document shows the R code to generate Figure 4. 


```{r, include = FALSE}
knitr::opts_chunk$set(
  collapse = TRUE,
  comment = "#>"
)
```


## Libraries
```{r library, echo=TRUE, message=FALSE, warning=FALSE, eval=TRUE}
library(IOFLOW) # download here: https://github.com/PaulineProvini/IOFLOW

# library(here)
library(dplyr) # for pipe 
library(tibble) # for rowid_to_column
library(stringr) # for str_replace
library(purrr) # for map

# # to plot
library(ggplot2)
library(grid)
library(ggpubr)
library(viridis)

# for nice tables
library(kableExtra)

```

## Functions

Loading the package functions.

```{r functions, echo= TRUE, eval= TRUE}

devtools::load_all()

```


## Divergence 

We hypothesize that the waterflow, exiting through the opercula during each 
backflow, causes a passive sorting based on the different mass of the ingested
particles. The inertia effect would lead the biggest particles (food item) to
stay on the same path, following a midsagittal trajectory towards the esophagus.
The cycles reverse flow / back flow put the tracers in suspension in the buccal
cavity and increase the probability to be sensed with appropriate sensory organs
and trapped (actively) by the pharyngeal jaws if they correspond to a food item. 

We explored this hypothesis by detecting the shift in the waterflow trajectory 
in comparison to the food tracer trajectory by calculating the curvature formed 
by the position of a given particle during three consecutive frame.  


### Data preparation

We store all the tx, ty, and tz for all the particles of the first strike of
each trial in a list.

```{r}

Trajectory <- map(.x = Trials, .f = ~Map(as.data.frame(cbind), 
                                    WF_tx = WF_tx [[.]][],
                                    WF_ty = WF_ty [[.]][],
                                    WF_tz = WF_tz [[.]][],     
                                    Time = Phase[[.]][11]/750,
                                    Frame = Phase[[.]][11],
                                    Phase = Phase[[.]][14])) %>% 
  set_names(names(Maya_WF))


Trajectory_df <- list_to_df(list = Trajectory, id.vars = c(
"value.WF_tx",
"value.WF_ty",
"value.WF_tz",
"value.Time",
"value.Frame",
"value.Phase"), 
           replace_by = c("value.", ""), 
           replace_L1 = "Trials", 
           replace_L2 = "Particles")

# we add an item column
Trajectory_df <- Trajectory_df %>% mutate(item = case_when(
str_detect(Trajectory_df$Particles, "F") ~ "W",
str_detect(Trajectory_df$Particles, "A") ~ "F")) 
  
# create a vector with the name of each specimen
Specimens <- levels(factor(substr(names(Maya_WF), start = 1, stop = 2)))

# list all the trials associated with one specimen 
Trial_Specimens <- map(.x = Specimens,
                       .f =~levels(factor(Trajectory_df$Trials))[
                         which(substr(levels(factor(Trajectory_df$Trials)), 
                                      start = 1, stop = 2) == .)]
                         ) %>%  set_names(Specimens)

# create a df with the data for the First Strike

FS <-  Trajectory_df  %>%  filter(Phase == "1") %>% 
  mutate(Grp = paste(Particles,Trials, sep="_"))

FS_Specimen <- map(.x = c(1:4), 
                   .f = ~subset(FS, 
                                subset= is.element(Trials,
                                                   Trial_Specimens[[.]]))) %>% set_names(Specimens)

FS_Trial <- map(.x = Trials, 
                .f = ~filter(FS, Trials == names(Maya_WF)[.])) %>% set_names(names(Maya_WF))

           
```

#### Trajectory cleaning

We want to filter and clean the data to only have the First Strike and 
clean the trajectory of the particles that circle back towards the entrance of 
the mouth.
We also add a calculation of the percentage of the anteroposterior position  
- 0% corresponds to the entrance of the mouth  
- 100% corresponds to the entrance of the esophagus.  

```{r}

# cutting before the particles are in the buccal cavity:

FS_Trial_clean_beginning <- map(.x = Trials, 
                                .f = ~delete_beginning(FS_Trial[[.]], .) )


# cutting the particles that circle back towards the entrance of the mouth

FS_Trial_clean_curling <- map(.x = Trials , 
    .f = ~ delete_curling(data = FS_Trial_clean_beginning[[.]], Particles = levels(factor(FS_Trial_clean_beginning[[.]]$Grp)), trial = .)) %>% set_names(names(Maya_WF)[Trials])


# Adding a column with the percentage of tx: tx_pcent

FS_Trial_clean <- map(.x = Trials, 
                      .f = ~ mutate(.data = FS_Trial_clean_curling[[.]],
                        WF_tx_pcent = 100 -
                          FS_Trial_clean_curling[[.]]$WF_tx/
                          (max(FS_Trial_clean_curling[[.]]$WF_tx, na.rm=TRUE))*100 
                        )) %>%
  set_names(names(Maya_WF)[Trials])
                  

```

Now we can compare the initial position and the position at the end of the first intake


Now we can compute the divergence in trajectory between the water tracers and
the food tracers. 
We calculate the curvature made by the trajectory of each particle in the
medio-lateral angle.


### Calculation

#### Mediolateral motions

We calculate the angle and curvature created by a given particle over 3 
consecutive frames in the dorsoventral plane, to obtain the divergence caused by
the mediolateral motions. We use compute_divergence function to calculate the
angle and the curvature.

```{r}
Divergence <- list()
span <- 1 # for each frame

for(trial in Trials){ # c(1:10,12:13)
  Particles <- levels(factor(FS_Trial_clean[[trial]]$Grp)) 
  
  for (i in 1:length(Particles)){
    Temp_particle <- FS_Trial_clean[[trial]][which(
    FS_Trial_clean[[trial]]$Grp == Particles[i]),] %>%
      filter(WF_tx_pcent < 100) 
    
    if (nrow(Temp_particle) <= 1) {
Divergence[[names(Maya_WF)[trial]]][[name]][[paste0(name, "_angle")]][j] <- 
        NA
Divergence[[names(Maya_WF)[trial]]][[name]][[paste0(name, "_curvature")]][j] <- 
        NA
Divergence[[names(Maya_WF)[trial]]][[name]][[paste0(name, "_tx_pcent")]][j] <- 
        NA
Divergence[[names(Maya_WF)[trial]]][[name]][[paste0(name, "_tx")]][j] <-
        NA
Divergence[[names(Maya_WF)[trial]]][[name]][[paste0(name, "_ty")]][j] <- 
        NA
Divergence[[names(Maya_WF)[trial]]][[name]][[paste0(name, "_tz")]][j] <- 
        NA
      
  }
  else{
        for (j in (1+span):(nrow(Temp_particle)-(span))){
      A <- unlist(Temp_particle[(j-span),1:3])
      B <- unlist(Temp_particle[j,1:3])
      C <- unlist(Temp_particle[(j+span),1:3]) 

      A[2] <- 0 #delete y coordinate (to visualise only the mediolateral motions)
      B[2] <- 0
      C[2] <- 0
      
      name <- str_replace(string = Particles[i], pattern =  "_data.tx",
                          replacement = "" )
      
Divergence[[names(Maya_WF)[trial]]][[name]][[paste0(name, "_angle")]][j] <-
  as.vector(compute_divergence(A,B,C)[1])
Divergence[[names(Maya_WF)[trial]]][[name]][[paste0(name, "_curvature")]][j] <-
  as.vector(compute_divergence(A,B,C)[2])
Divergence[[names(Maya_WF)[trial]]][[name]][[paste0(name, "_tx_pcent")]][j] <-
  unlist(Temp_particle $ WF_tx_pcent[j])
Divergence[[names(Maya_WF)[trial]]][[name]][[paste0(name, "_tx")]][j] <-
  unlist(Temp_particle[j,1])
Divergence[[names(Maya_WF)[trial]]][[name]][[paste0(name, "_ty")]][j] <-
  unlist(Temp_particle[j,2])
Divergence[[names(Maya_WF)[trial]]][[name]][[paste0(name, "_tz")]][j] <-
  unlist(Temp_particle[j,3]) 
        }
  }
  }
}

Divergence_clean <- Divergence

Divergence_clean[["T2P1T10"]] <- NULL # we delete "T2P1T10" trial because the 
# food is not swallowed by the fish

```

We need to transform the Divergence list into a data.frame with the particle 
name, angle, curvature, tx, tx_pcent, and tz.  


```{r}

Divergence_df_list <- unlist(unlist(Divergence_clean, recursive = FALSE), 
                             recursive = FALSE)

# we divide between angle, tx, tx_pcent, and tz (same length):
Divergence_df_angle <- map(.x = str_which(string = names(Divergence_df_list),
                                          pattern = "angle"), 
                           .f = ~get_sublist(lst = Divergence_df_list, 
                                             group_name =
                                               names(Divergence_df_list)[[.]]))

Divergence_df_curvature <- map(.x = str_which(string = names(Divergence_df_list),
                                    pattern = "curvature"), 
                               .f = ~get_sublist(lst = Divergence_df_list,
                                     group_name =
                                       names(Divergence_df_list)[[.]]))

Divergence_df_tx_pcent <- map(.x = str_which(string = names(Divergence_df_list), 
                                             pattern = "_tx_pcent"), 
                              .f = ~get_sublist(lst = Divergence_df_list,
                                     group_name =
                                       names(Divergence_df_list)[[.]]))


Divergence_df_tx <- map(.x = str_which(string = names(Divergence_df_list), 
                                       pattern = "_tx"), 
                        .f = ~get_sublist(lst = Divergence_df_list,
                                          group_name = 
                                            names(Divergence_df_list)[[.]]))

Divergence_df_ty <- map(.x = str_which(string = names(Divergence_df_list), 
                                       pattern = "_ty"),
                        .f = ~get_sublist(lst = Divergence_df_list,
                                          group_name = 
                                            names(Divergence_df_list)[[.]]))

Divergence_df_tz <- map(.x = str_which(string = names(Divergence_df_list), 
                                       pattern = "_tz"), 
                        .f = ~get_sublist(lst = Divergence_df_list,
                                          group_name = 
                                            names(Divergence_df_list)[[.]]))


Divergence_df <- data.frame(particle = str_sub(string = 
                                melt(Divergence_df_angle)[,2], 
                                start = 21, 
                                end = (nchar(melt(Divergence_df_angle)[,2])-6)),
                            angle = melt(Divergence_df_angle)[,1],
                            curvature = melt(Divergence_df_curvature)[,1],
                            tx_pcent= melt(Divergence_df_tx_pcent)[,1], 
                            tx= melt(Divergence_df_tx)[,1], 
                            ty= melt(Divergence_df_ty)[,1],
                            tz= melt(Divergence_df_tz)[,1] )

# we add a column with the item category:
Divergence_df <- Divergence_df %>% 
  mutate(item = case_when(str_detect(string = particle, pattern = "F") ~ "W", 
                          str_detect(string = particle, pattern = "A") ~ "F"))


```


##### Average of food and water tracers angle on a small span of tx

To compare the curvature of each tracer at different levels of the buccal 
cavity, we average the food and water tracers curvature on a small span of tx.


###### Data preparation in Carp

```{r}

# split between carp and tilapia
 Divergence_df_carp <-  Divergence_df %>% 
  filter(str_detect(string = particle, pattern = "C"))
  
 Divergence_df_tilapia <-  Divergence_df %>% 
   filter(str_detect(string = particle, pattern = "C", negate = TRUE)) 

 # Carp 
 
# split between water and food particles
Divergence_df_water_carp <-  Divergence_df_carp %>% filter(item == "W") %>% 
  filter(tx_pcent > 1 & tx_pcent < 75)%>% arrange(desc(tx_pcent))
Divergence_df_food_carp <-  Divergence_df_carp %>% filter(item == "F") %>% 
  filter(tx_pcent > 1 & tx_pcent < 75)%>% arrange(desc(tx_pcent)) 

 # we cut by the number of intervals we want (5 intervals)
 
breaks <- seq(from = 0, to = 75, by = 15)

 # water -----------------
Curvature_interval_water_carp <-  Divergence_df_water_carp %>% 
  mutate(interval = cut(tx_pcent,
                          breaks, 
                          include.lowest = TRUE, 
                          right = FALSE)) %>% group_by(interval) 
 
 
 Curvature_interval_water_mean_carp <-  Curvature_interval_water_carp %>%  
    summarise( mean.curvature = mean(curvature, na.rm=TRUE),
               sd.curvature = sd(curvature, na.rm=TRUE) )
 

 # food -----------------
Curvature_interval_food_carp <- Divergence_df_food_carp %>% 
    mutate(interval = cut(tx_pcent,
                          breaks, 
                          include.lowest = TRUE, 
                          right = FALSE)) %>% group_by(interval) 

 Curvature_interval_food_mean_carp <- Curvature_interval_food_carp %>% 
   summarise( mean.curvature = mean(curvature, na.rm=TRUE) , 
              sd.curvature = sd(curvature, na.rm=TRUE) )

 
# merge water and food particles
 Curvature_interval_carp<-  rbind(Curvature_interval_water_carp,
                             Curvature_interval_food_carp) %>% 
   arrange(desc(interval)) %>% 
 mutate(item = case_when(str_detect(string = particle, pattern = "F") ~ "W", 
                           str_detect(string = particle, pattern = "A") ~ "F"))
 
```

###### Data preparation in Tilapia

```{r}
 # Tilapia 
 
# split between water and food particles
Divergence_df_water_tilapia <-  Divergence_df_tilapia %>% filter(item == "W") %>% 
  filter(tx_pcent > 0 & tx_pcent < 75)%>% arrange(desc(tx_pcent))
Divergence_df_food_tilapia <-  Divergence_df_tilapia %>% filter(item == "F") %>% 
  filter(tx_pcent > 0 & tx_pcent < 75)%>% arrange(desc(tx_pcent)) 
# %>%  filter(str_detect(string = particle, pattern = "T2P1T10", negate = TRUE))

# we cut by the number of intervals we want (5 intervals)
 
breaks <- seq(from = 0, to = 75, by = 15)

# water -----------------
Curvature_interval_water_tilapia <- Divergence_df_water_tilapia %>% 
    mutate(interval = cut(tx_pcent,
                          breaks, 
                          include.lowest = TRUE, 
                          right = FALSE)) %>% group_by(interval)
Curvature_interval_water_mean_tilapia <-  Curvature_interval_water_tilapia %>%  
  summarise( mean.curvature = mean(curvature, na.rm=TRUE),
             sd.curvature = sd(curvature, na.rm=TRUE) )

 # food -----------------
Curvature_interval_food_tilapia <- Divergence_df_food_tilapia %>% 
    mutate(interval = cut(tx_pcent,
                          breaks, 
                          include.lowest = TRUE, 
                          right = FALSE)) %>% group_by(interval) 

 Curvature_interval_food_mean_tilapia <- Curvature_interval_food_tilapia %>% 
   summarise( mean.curvature = mean(curvature, na.rm=TRUE) , 
              sd.curvature = sd(curvature, na.rm=TRUE) )

 
# merge water and food particles
 Curvature_interval_tilapia<-  rbind(Curvature_interval_water_tilapia,
                             Curvature_interval_food_tilapia) %>% 
   arrange(desc(interval)) %>% 
 mutate(item = case_when(str_detect(string = particle, pattern = "F") ~ "W", 
                           str_detect(string = particle, pattern = "A") ~ "F"))

```


##### Visualisation
Now that we have the angle for intervals of tx for the water and the food items, 
we organize the data by Species and visualize the difference between each item 
(Figure 4 in the manuscript), in both species.


```{r , fig.width=5, fig.show='hold',fig.align='center'}
  #Carp data:
  color <- c(palette_IOFLOW[13], # grey
             palette_IOFLOW[5]   # blue
  )
  
  
   ggplot(Curvature_interval_carp, aes(x=interval, y=curvature, 
                                                    fill=item)) +
    geom_boxplot(notch=TRUE
                 , outlier.shape = NA
                 #, outlier.shape=8,  outlier.size=4
    ) +
    labs(x="percentage of tx", y = expression(curvature~(cm^-1))) + 
    scale_color_manual(values = color)+
    scale_fill_manual(values =  color)+ labs(subtitle = "Carp" )+
    theme_minimal() +
    stat_summary(fun=mean, geom="point", size=1, col = "white",
                 position = position_dodge(0.75)) +
    theme(legend.position = "none") + 
    ylim(-0.25,2) 

    

```


```{r, fig.width=5, fig.show='hold',fig.align='center'}
  # Tilapia data:
  color <- c(palette_IOFLOW[13], # grey
             palette_IOFLOW[5]   # blue
  )
  
  
   ggplot(Curvature_interval_tilapia, aes(x=interval, y=curvature, 
                                                    fill=item)) +
 
     geom_boxplot(notch=TRUE
                 , outlier.shape = NA
                 #, outlier.shape=8,  outlier.size=4
    ) +
    labs(x="percentage of tx", y = expression(curvature~(cm^-1))) + 
    scale_color_manual(values = color)+
    scale_fill_manual(values =  color)+ labs(subtitle = "Tilapia" )+
    theme_minimal() +
    stat_summary(fun=mean, geom="point", size=1, col = "white",
                 position = position_dodge(0.75)) +
    theme(legend.position = "none") + 
    ylim(-0.25,2) 


```


##### Statistical test

We perform a kruskal test on each interval as the distribution of the data 
was not normal.


```{r}
# Carp
Intervals <- levels(Curvature_interval_carp$interval)

kruskal.test_results_Carp_ML <- map(.x = Intervals, 
                            .f = ~(kruskal.test(curvature ~ item,
                                          data = filter(.data = Curvature_interval_carp, interval== .)))) %>% 
  set_names(Intervals)

kruskal.test_p_value_Carp_ML <-map(.x = Intervals, 
                           .f = ~get_sublist(lst = kruskal.test_results_Carp_ML[[.]], 
                                             group_name = "p.value")) %>%
  set_names(Intervals)

print(kruskal.test_p_value_Carp_ML)

# Tilapia 
Intervals <- levels(Curvature_interval_tilapia$interval)
kruskal.test_results_Tilapia_ML <- map(.x = Intervals, 
                            .f = ~(kruskal.test(curvature ~ item,
                                          data = filter(.data = Curvature_interval_tilapia, interval== .)))) %>% 
  set_names(Intervals)


kruskal.test_p_value_Tilapia_ML <-map(.x = Intervals, 
                           .f = ~get_sublist(lst = kruskal.test_results_Tilapia_ML[[.]],
                                             group_name = "p.value")) %>%
  set_names(Intervals)
print(kruskal.test_p_value_Tilapia_ML)

```
