# Supplementary material for: In vivo intraoral waterflow quantification reveals hidden mechanisms of suction feeding in fish
Source: eLife. 2022 Feb 22;11:e73621. doi: 10.7554/eLife.73621 (PMC8906803; doi:10.7554/eLife.73621)
Supplement: Figure 4—figure supplement 1—source code 1. [file elife-73621-fig5-code5.zip › Figure 4figure supplement 1 source data 1.Rmd]

---
title: "Figure 4-figure supplement 1 source data 1"
output: rmarkdown::html_vignette
description: >
  This document shows the R code to generate Figure 4-figure supplement 1.
vignette: >
  %\VignetteIndexEntry{Figure 4-figure supplement 1 source data 1}
  %\VignetteEncoding{UTF-8}
  %\VignetteEngine{knitr::rmarkdown}
editor_options: 
  chunk_output_type: console
---


This document shows the R code to generate Figure 4-figure supplement 1. 


```{r, include = FALSE}
knitr::opts_chunk$set(
  collapse = TRUE,
  comment = "#>"
)
```


## Libraries
```{r library, echo=TRUE, message=FALSE, warning=FALSE, eval=TRUE}
library(IOFLOW) # download here: https://github.com/PaulineProvini/IOFLOW

# library(here)
library(dplyr) # for pipe 
library(tibble) # for rowid_to_column
library(stringr) # for str_replace
library(purrr) # for map

# # to plot
library(ggplot2)
library(grid)
library(ggpubr)
library(viridis)

# for nice tables
library(kableExtra)

```

## Functions

Loading the package functions.

```{r functions, echo= TRUE, eval= TRUE}

devtools::load_all()

```


## Link between moment of ingestion (tx location at 25% duration) and trajectory in the buccal cavity

We want to see if there is a link between the moment tracers are ingested and their trajectory inside the buccal cavity: do early-sucked particles tend to stay in the medial plane of the buccal cavity, whereas the late ones tend to end up on the lateral parts of the buccal cavity?

### Visualisation

```{r}
# Carp "C2P1T04"

# Selection of the 3D data for the carp
Carp2_velocity <- FS %>% 
  filter(str_detect(string = Trials , pattern = "C2P1T04"))

# Selection of the velocity at frame = 250 for each tracer of both individuals
Initial_carp2_velocity <- Carp2_velocity %>% 
  group_by(Grp) %>% 
   slice( which(Frame == Frame[floor(length(Frame)/4)])) %>% 
  arrange(WF_tx) %>% 
  rowid_to_column(var='Color')
 
p2 <- magma(length(levels(as.factor(Initial_carp2_velocity$Grp))))

for (i in 1:length(levels(as.factor(Initial_carp2_velocity$Grp)))){
  
Carp2_velocity[which(Carp2_velocity$Grp == Initial_carp2_velocity$Grp[i]),11] <- p2[i]
}

colnames(Carp2_velocity)[11] <- "Color"


plot_Carp2_velocity <- ggplot(data = Carp2_velocity,
         aes(
           x = -WF_tx,
           y = WF_tz)) +
      geom_point(aes(colour = Color), size = 1) +
    ylab("z") +
    xlab("x") +
  ggtitle("Carp02") +
    scale_color_manual(values = p2)+
    scale_fill_manual(values =  p2)+
     theme_minimal()+
    theme(legend.position = "none") 

plot_Carp2_velocity

# Tilapia "T1P1T06"

# Selection of the 3D data for the carp
Tilapia1_velocity <- FS %>% 
  filter(str_detect(string = Trials , pattern = "T1P1T06"))


# Selection of the velocity at frame = 25% of the intake duration for each tracer of both individuals
Initial_tilapia1_velocity <- Tilapia1_velocity %>% 
  group_by(Grp) %>% 
   slice( which(Frame == Frame[floor(length(Frame)/4)])) %>% 
  arrange(WF_tx) %>% 
  rowid_to_column(var='Color')
 
p2 <- magma(length(levels(as.factor(Initial_tilapia1_velocity$Grp))))

for (i in 1:length(levels(as.factor(Initial_tilapia1_velocity$Grp)))){
  
Tilapia1_velocity[which(Tilapia1_velocity$Grp == Initial_tilapia1_velocity$Grp[i]),11] <- p2[i]
}

colnames(Tilapia1_velocity)[11] <- "Color"


plot_Tilapia1_velocity <- ggplot(data = Tilapia1_velocity,
         aes(
           x = -WF_tx,
           y = WF_tz)) +
      geom_point(aes(colour = Color), size = 1) +
    ylab("z") +
    xlab("x") +
  ggtitle("Tilapia01") +
    scale_color_manual(values = p2)+
    scale_fill_manual(values =  p2)+
     theme_minimal()+
    theme(legend.position = "none") 

plot_Tilapia1_velocity

```

### Statistics

```{r}

# Selection of the position at t=25% for each tracer of both individuals

# carp

# Selection of the 3D data for the carp
Carp_3D <- FS %>% 
  filter(str_detect(string = Trials , pattern = "C2P|C1P")) %>%
      arrange(Time, WF_tz)
 

Initial_carp_25 <- Carp_3D %>% 
  group_by(Grp) %>% 
   slice( which(Frame == Frame[floor(length(Frame)/4)])) %>% # at t= 25 %
  select(WF_tx, WF_ty, WF_tz, Time, Grp) %>% 
  rename(WF_tx_init = WF_tx,
         WF_ty_init = WF_ty,
         WF_tz_init = WF_tz,
         Time_init = Time)

Final_carp <- Carp_3D %>% 
  group_by(Grp) %>% 
    slice(which.max(Time)) %>%  # at the end
  select(WF_tx, WF_ty, WF_tz, Time, Grp) %>% 
  rename(WF_tx_fin = WF_tx,
         WF_ty_fin = WF_ty,
         WF_tz_fin = WF_tz,
         Time_fin = Time)


# Correlation test

shapiro.test(Initial_carp_25$WF_tx_init)

shapiro.test(Final_carp$WF_tz_fin)

  
correl_carp_25 <- cor.test(na.omit(Initial_carp_25$WF_tx_init), na.omit(Final_carp$WF_tz_fin), method ="kendall")

correl_carp_25


# tilapia

# Selection of the 3D data for the tilapia
Tilapia_3D <- FS %>% 
  filter(str_detect(string = Trials , pattern = "T1P|T2P")) %>%
      arrange(Time, WF_tz)
 

Initial_tilapia_25 <- Tilapia_3D %>% 
  group_by(Grp) %>% 
   slice( which(Frame == Frame[floor(length(Frame)/4)])) %>% # at t= 25 %
  select(WF_tx, WF_ty, WF_tz, Time, Grp) %>% 
  rename(WF_tx_init = WF_tx,
         WF_ty_init = WF_ty,
         WF_tz_init = WF_tz,
         Time_init = Time)

Final_tilapia <- Tilapia_3D %>% 
  group_by(Grp) %>% 
    slice(which.max(Time)) %>%  # at the end
  select(WF_tx, WF_ty, WF_tz, Time, Grp) %>% 
  rename(WF_tx_fin = WF_tx,
         WF_ty_fin = WF_ty,
         WF_tz_fin = WF_tz,
         Time_fin = Time)


# Correlation test

shapiro.test(Initial_tilapia_25$WF_tx_init)

shapiro.test(Final_tilapia$WF_tz_fin)

  
correl_tilapia_25 <- cor.test(Initial_tilapia_25$WF_tx_init, Final_tilapia$WF_tz_fin, method ="kendall")

correl_tilapia_25

```

The calculation of Kendall's correlation coefficient, based on a rank test, should be used because the data does not come from a normal distribution.

For the carp, the kendall test of correlation  between the initial and final location of the particle is not significant (p value = `r round(correl_carp_25$p.value, digits = 2)`.

For the tilapia, the kendall test of correlation between the moment of ingestion and the final location of the particle is not significant (p value = `r round(correl_tilapia_25$p.value, digits = 2) `.
