# Supplementary material for: In vivo intraoral waterflow quantification reveals hidden mechanisms of suction feeding in fish
Source: eLife. 2022 Feb 22;11:e73621. doi: 10.7554/eLife.73621 (PMC8906803; doi:10.7554/eLife.73621)
Supplement: Figure 4—figure supplement 2—source code 1. [file elife-73621-fig6-code6.zip › Figure 4figure supplement 2 source data 1.Rmd]

---
title: "Figure 4-figure supplement 2 source data 1"
output: rmarkdown::html_vignette
description: >
  This document shows the R code to generate Figure 4-figure supplement 1.
vignette: >
  %\VignetteIndexEntry{Figure 4-figure supplement 2 source data 1}
  %\VignetteEncoding{UTF-8}
  %\VignetteEngine{knitr::rmarkdown}
editor_options: 
  chunk_output_type: console
---


This document shows the R code to generate Figure 4-figure supplement 2. 


```{r, include = FALSE}
knitr::opts_chunk$set(
  collapse = TRUE,
  comment = "#>"
)
```


## Libraries
```{r library, echo=TRUE, message=FALSE, warning=FALSE, eval=TRUE}
library(IOFLOW) # download here: https://github.com/PaulineProvini/IOFLOW

# library(here)
library(dplyr) # for pipe 
library(tibble) # for rowid_to_column
library(stringr) # for str_replace
library(purrr) # for map

# # to plot
library(ggplot2)
library(grid)
library(ggpubr)
library(viridis)

# for nice tables
library(kableExtra)

```


## Functions

Loading the package functions.

```{r functions, echo= TRUE, eval= TRUE}

devtools::load_all()

```


## Initial vs Final location

To see the influence of the initial position of the tracer on their final position, we visualize the trajectories on the dorsoventral view (tx, tz) and color the trajectories based on the initial location.

```{r}

# Carp2

# Selection of the 3D data for the carp02
Carp2_3D <- FS %>% 
  filter(str_detect(string = Trials , pattern = "C2P"))


# Selection of the position at t=0 for each tracer of both individuals
Initial_carp2 <- Carp2_3D %>% 
  group_by(Grp) %>% 
    slice(which.min(Time)) %>% 
  arrange(WF_tz) %>% 
  rowid_to_column(var='Color')
 
# generate a color palette

p2 <- viridis(length(levels(as.factor(Initial_carp2$Grp)))/2)

# make the palette symmetrical

p2_sym <- c(rev(p2), p2)

 for (i in 1:length(levels(as.factor(Initial_carp2$Grp)))){
  Carp2_3D[which(Carp2_3D$Grp == Initial_carp2$Grp[i]),11] <- p2_sym[i]
}

colnames(Carp2_3D)[11] <- "Color"

plot_Carp2 <- ggplot(data = Carp2_3D,
         aes(
           x = -WF_tx,
           y = WF_tz)) +
     geom_point(aes(colour = Color), size = 1) +
    ylab("tz (cm)") +
    xlab("tx (cm)") +
  # ggtitle("Carp02") +
    scale_color_manual(values = p2_sym)+
    scale_fill_manual(values =  p2_sym)+
     theme_minimal()+
    theme(legend.position = "none") 

plot_Carp2


# Carp1

# Selection of the 3D data for the carp
Carp1_3D <- FS %>% 
  filter(str_detect(string = Trials , pattern = "C1P"))

# Selection of the position at t=0 for each tracer of both individuals
Initial_carp1 <- Carp1_3D %>% 
  group_by(Grp) %>% 
    slice(which.min(Time)) %>% 
  arrange(WF_tz) %>% 
  rowid_to_column(var='Color')
 

# generate a color palette

p2 <- viridis(length(levels(as.factor(Initial_carp1$Grp)))/2)

# make the palette symmetrical

p2_sym <- c(rev(p2), p2)


 for (i in 1:length(levels(as.factor(Initial_carp1$Grp)))){
  
Carp1_3D[which(Carp1_3D$Grp == Initial_carp1$Grp[i]),11] <- p2_sym[i]
}

colnames(Carp1_3D)[11] <- "Color"


plot_Carp1 <- ggplot(data = Carp1_3D,
         aes(
           x = -WF_tx,
           y = WF_tz)) +
     geom_point(aes(colour = Color), size = 1) +
    ylab("tz (cm)") +
    xlab("tx (cm)") +
  # ggtitle("Carp01") +
    scale_color_manual(values = p2_sym)+
    scale_fill_manual(values =  p2_sym)+
     theme_minimal()+
    theme(legend.position = "none") 

plot_Carp1


# Tilapia2 

# Selection of the 3D data for the tilapia
Tilapia2_3D <- FS %>% 
  filter(str_detect(string = Trials , pattern = "T2P"))


# Selection of the position at t=0 for each tracer of both individuals
Initial_tilapia2 <- Tilapia2_3D %>% 
  group_by(Grp) %>% 
    slice(which.min(Time)) %>% 
  arrange(WF_tz) %>% 
  rowid_to_column(var='Color')
 

# generate a color palette

p2 <- viridis(length(levels(as.factor(Initial_tilapia2$Grp)))/2)

# make the palette symmetrical

p2_sym <- c(rev(p2), p2)


for (i in 1:length(levels(as.factor(Initial_tilapia2$Grp)))){
  
Tilapia2_3D[which(Tilapia2_3D$Grp == Initial_tilapia2$Grp[i]),11] <- p2_sym[i]

}

colnames(Tilapia2_3D)[11] <- "Color"


plot_Tilapia2 <- ggplot(data = Tilapia2_3D,
         aes(
           x = -WF_tx,
           y = WF_tz)) +
     geom_point(aes(colour = Color), size = 1) +
    ylab("tz (cm)") +
    xlab("tx (cm)") +
  # ggtitle("Tilapia02") +
    scale_color_manual(values = p2_sym)+
    scale_fill_manual(values =  p2_sym)+
     theme_minimal()+
    theme(legend.position = "none") 

plot_Tilapia2

# Tilapia1

# Selection of the 3D data for the tilapia
Tilapia1_3D <- FS %>% 
  filter(str_detect(string = Trials , pattern = "T1P"))


# Selection of the position at t=0 for each tracer of both individuals
Initial_tilapia1 <- Tilapia1_3D %>% 
  group_by(Grp) %>% 
    slice(which.min(Time)) %>% 
  arrange(WF_tz) %>% 
  rowid_to_column(var='Color')
 

# generate a color palette

p2 <- viridis(length(levels(as.factor(Initial_tilapia1$Grp)))/2)

# make the palette symmetrical

p2_sym <- c(rev(p2), p2)

for (i in 1:length(levels(as.factor(Initial_tilapia1$Grp)))){
  
Tilapia1_3D[which(Tilapia1_3D$Grp == Initial_tilapia1$Grp[i]),11] <- p2_sym[i]
}

colnames(Tilapia1_3D)[11] <- "Color"


plot_Tilapia1 <- ggplot(data = Tilapia1_3D,
         aes(
           x = -WF_tx,
           y = WF_tz)) +
     geom_point(aes(colour = Color), size = 1) +
    ylab("tz (cm)") +
    xlab("tx (cm)") +
  # ggtitle("Tilapia01") +
    scale_color_manual(values = p2_sym)+
    scale_fill_manual(values =  p2_sym)+
     theme_minimal()+
    theme(legend.position = "none") 

plot_Tilapia1


graphs <- list(plot_Tilapia1, plot_Tilapia2, plot_Carp1, plot_Carp2)
for (i in 1:4){

  png(paste0("../1.Figures/",i, "_xz.png"), width = 300,height =  200, units = "px", bg = "transparent")
    print(graphs[[i]])
    dev.off()

}

```


### Statistical test

We want to check if there is a significant correlation between the location of the particle at the beginning of the intake and the location at the end of the intake.


```{r}
# Selection of the position at t=0 for each tracer of both individuals

# carp

# Selection of the 3D data for the carp
Carp_3D <- FS %>% 
  filter(str_detect(string = Trials , pattern = "C1P|C2P")) %>%
      arrange(Time, WF_tz)
 

Initial_carp <- Carp_3D %>% 
  group_by(Grp) %>% 
    slice(which.min(Time)) %>%  # at the beginning
  select(WF_tx, WF_ty, WF_tz, Time, Grp) %>% 
  rename(WF_tx_init = WF_tx,
         WF_ty_init = WF_ty,
         WF_tz_init = WF_tz,
         Time_init = Time)

Final_carp <- Carp_3D %>% 
  group_by(Grp) %>% 
    slice(which.max(Time)) %>%  # at the end
  select(WF_tx, WF_ty, WF_tz, Time, Grp) %>% 
  rename(WF_tx_fin = WF_tx,
         WF_ty_fin = WF_ty,
         WF_tz_fin = WF_tz,
         Time_fin = Time)


# Correlation test

shapiro.test(Initial_carp$WF_tz_init)

shapiro.test(Final_carp$WF_tz_fin)

  
correl_carp <- cor.test(Initial_carp$WF_tz_init, Final_carp$WF_tz_fin, method ="kendall")

correl_carp


# tilapia

# Selection of the 3D data for the tilapia
Tilapia_3D <- FS %>% 
  filter(str_detect(string = Trials , pattern = "T1P|T2P")) %>%
      arrange(Time, WF_tz)
 

Initial_tilapia <- Tilapia_3D %>% 
  group_by(Grp) %>% 
    slice(which.min(Time)) %>%  # at the beginning
  select(WF_tx, WF_ty, WF_tz, Time, Grp) %>% 
  rename(WF_tx_init = WF_tx,
         WF_ty_init = WF_ty,
         WF_tz_init = WF_tz,
         Time_init = Time)

Final_tilapia <- Tilapia_3D %>% 
  group_by(Grp) %>% 
    slice(which.max(Time)) %>%  # at the end
  select(WF_tx, WF_ty, WF_tz, Time, Grp) %>% 
  rename(WF_tx_fin = WF_tx,
         WF_ty_fin = WF_ty,
         WF_tz_fin = WF_tz,
         Time_fin = Time)


# Correlation test

shapiro.test(Initial_tilapia$WF_tz_init)

shapiro.test(Final_tilapia$WF_tz_fin)

  
correl_tilapia <- cor.test(Initial_tilapia$WF_tz_init, Final_tilapia$WF_tz_fin, method ="kendall") 

correl_tilapia


```

The calculation of Kendall's correlation coefficient, based on a rank test, should be used because the data does not come from a normal distribution.

For the tilapia, the kendall test of correlation between the initial and final location of the particle is not significant (p value = `r round(correl_tilapia$p.value, digits = 2) `.

For the carp, the kendall test of correlation  between the initial and final location of the particle is significant (p value = `r round(correl_carp$p.value, digits = 2) `. The correlation coefficient is `r round(correl_carp$statistic, digits = 2) `.
