# Supplementary material for: In vivo intraoral waterflow quantification reveals hidden mechanisms of suction feeding in fish
Source: eLife. 2022 Feb 22;11:e73621. doi: 10.7554/eLife.73621 (PMC8906803; doi:10.7554/eLife.73621)
Supplement: Figure 5—source code 1. [file elife-73621-fig5-code1.zip › Figure 5source data 1.Rmd]

---
title: "Figure 5-source data 1"
output: rmarkdown::html_vignette
description: >
  This document shows the R code to generate Figure 5.
vignette: >
  %\VignetteIndexEntry{Figure 5-source data 1}
  %\VignetteEncoding{UTF-8}
  %\VignetteEngine{knitr::rmarkdown}
editor_options: 
  chunk_output_type: console
---


This document shows the R code to generate Figure 5. 


```{r, include = FALSE}
knitr::opts_chunk$set(
  collapse = TRUE,
  comment = "#>"
)
```


## Libraries
```{r library, echo=TRUE, message=FALSE, warning=FALSE, eval=TRUE}
library(IOFLOW) # download here: https://github.com/PaulineProvini/IOFLOW

# library(here)
library(dplyr) # for pipe 
library(tibble) # for rowid_to_column
library(stringr) # for str_replace
library(purrr) # for map

# # to plot
library(ggplot2)
library(grid)
library(ggpubr)
library(viridis)

# for nice tables
library(kableExtra)

```

## Functions

Loading the package functions.

```{r functions, echo= TRUE, eval= TRUE}

devtools::load_all()

```


# Rigid body kinematics

We want to visualize on the same plot
- Food tx
- Gape (open close) : distance inferior vs posterior
- Hyoid dorsoventral : tip of hyoid relative to pharyngeal jaw (ty)
- Ope opening/closing : tip of ope relative to pharyngeal jaw (tz)

## Data preparation  

### Building Kdata

We want to combine KData (the kinematics data) and MayaData (the tracer 
trajectory data) and add Time, Frame, Phase.


```{r}

Time <- map(.x = Trials[1:10],
             .f = ~as.data.frame(cbind(
              Time = Trajectory[[.]][[1]]$value.Time,
              Frame = Trajectory[[.]][[1]]$value.Frame,              
              Phase = Trajectory[[.]][[1]]$value.Phase        
              )))%>%
  set_names(names(Maya_Loc))
             
Food <- map(.x = Trials[1:10],
            .f = ~(as.data.frame(cbind(
              Mean_tx_F = Mean_tx_F[[.]]$average,
              Mean_ty_F = Mean_ty_F[[.]]$average,              
              Mean_tz_F = Mean_tz_F[[.]]$average              
              )))) %>%
  set_names(names(Maya_Loc))


Water <- map(.x = Trials[1:10],
            .f = ~(as.data.frame(cbind(
              Mean_tx_W = Mean_tx_W[[.]]$average,
              Mean_ty_W = Mean_ty_W[[.]]$average,              
              Mean_tz_W = Mean_tz_W[[.]]$average              
              )))) %>%
  set_names(names(Maya_Loc))


# merging the data:
KData <- mapply(FUN = c, Time, Food, Water, Maya_Loc, SIMPLIFY=FALSE)


```


### Gape calculation

We calculate the Gape, using the locators placed on the tip of the lower and 
upper jaws.

```{r}


Jaws <- map(.x = Trials[1:10],
            .f = ~ (select(
              KData[[.]]$BonesLocators_relative,
              names(KData[[.]]$BonesLocators_relative)
              [contains(match = "jaw_tip_data.t",
                        vars = names(KData[[.]]$BonesLocators_relative))]
            ))) %>%
  set_names(names(Maya_Loc))


Gape <- map(.x = Trials[1:10],
            .f = ~ (as.data.frame(cbind(
              Gape = distance(
                df1 = select(Jaws[[.]], 
                             names(Jaws[[.]])[contains(match = "lower_jaw", 
                                                       vars = names(Jaws[[.]]))]),
                df2 = select(Jaws[[.]], 
                             names(Jaws[[.]])[contains(match = "upper_jaw",
                                                       vars = names(Jaws[[.]]))])))))) %>%
  set_names(names(Maya_Loc))

# merging the data:
KData <- mapply(FUN = c, KData,  Gape, SIMPLIFY=FALSE)

```


## Visualisation

### Carp

We plot the suction feeding sequence of trial C2P1T04 of carp to visualize 
the kinematics of Gape, Hyoid depression and Opercula opening relative to the
water motions.


```{r, fig.width=5, fig.show='hold',fig.align='center'}

# Carp

trial <- "C2P1T04"
subtime <- 1:1592
xlim_inf <- min(subtime)
xlim_sup <- max(subtime)


# Plot 
## Water
color <- c(palette_IOFLOW[13], # grey
           palette_IOFLOW[5]   # blue
) 

# Tx plot
ylab <- "x-position (cm)"
d <- cbind(rbind(Mean_tx_W[[trial]][subtime,],Mean_tx_F[[trial]][subtime,]), 
           timing = Timing[[trial]]$timing[subtime])

plot.Tx_C2P1T04 <- plot_mean(d, ylab=ylab, xlab=xlab, 
                             color = color) + theme(plot.margin = unit(c(0,0,0,0), "lines")) + theme_minimal()+
  theme(legend.position = "none", panel.grid.minor = element_blank()) 


# Bone kinematics

#c4f2ef: blue (gape)
#e9bc70: orange (hyoid)
#eeceee: pink (opercula)

color <- c("#c4f2ef", "#e9bc70", "#eeceee")
size <- 1

KData_df <- as.data.frame(KData[[trial]])
KData_df <- KData_df[subtime,]


KData_plots <-  ggplot(KData_df, aes(x = Time, y = Gape-min(Gape),
                                     colour="#161717")) +
  geom_line(aes(group=1), size=size+0.2#, linetype="dashed"
            ) +
  geom_line(aes(x = Time, y = -BonesLocators_relative.hyoid_tip_data.ty +
                 max(BonesLocators_relative.hyoid_tip_data.ty), colour="#616363", group=1), size=size+0.2) + 
  geom_line(aes(x = Time, y = BonesLocators_relative.ope_tip_data.tz -
                 min(BonesLocators_relative.ope_tip_data.tz),
                           colour="#9ca19e", group=1), size=size) + 
  ylab("Bone kinematics") +
  xlab("time (s)") +
  theme_minimal()+
  theme(legend.position = "none", panel.grid.minor = element_blank()) +
  scale_color_manual(values = color)+
  scale_fill_manual(values =  color)

# plot the combination of the two plots

ggarrange(plot.Tx_C2P1T04+ rremove("x.text") + rremove(object = "xlab") , KData_plots, 
         ncol = 1, nrow = 2, align = "v")

```

### Tilapia

We plot the suction feeding sequence of trial T1P1T06 of tilapia to visualize 
the kinematics of Gape, Hyoid depression and Opercula abduction relative to the 
water motions.


```{r, fig.width=5, fig.show='hold',fig.align='center'}
# Tilapia

trial <- "T1P1T06"
subtime <- 100:1280
subtitle <- " "
xlim_inf <- min(subtime)
xlim_sup <- max(subtime)
d <- cbind(Mean_tx_W[[trial]][subtime,], timing = Timing[[trial]]$timing[subtime])

# Plot 
## Water
color <- c(palette_IOFLOW[13], # grey
           palette_IOFLOW[5]   # blue
) 

# Tx plot
ylab <- "x-position (cm)"
d <- cbind(rbind(Mean_tx_W[[trial]][subtime,],Mean_tx_F[[trial]][subtime,]), 
           timing = Timing[[trial]]$timing[subtime])

plot.Tx_T1P1T06 <- plot_mean(d, ylab=ylab, xlab=xlab, 
                             color = color)  + theme(plot.margin = unit(c(0,0,0,0), "lines")) + theme_minimal()+
  theme(legend.position = "none", panel.grid.minor = element_blank()) 


# Bone kinematics

#c4f2ef: blue (gape)
#e9bc70: orange (hyoid)
#eeceee: pink (opercula)

color <- c("#c4f2ef", "#e9bc70", "#eeceee")
size <- 1


KData_df <- as.data.frame(KData[[trial]])
KData_df <- KData_df[subtime,]


KData_plots <-  ggplot(KData_df, aes(x = Time, y = Gape-min(Gape),
                                     colour="#161717")) +
  geom_line(aes(group=1), size=size+0.2#, linetype="dashed"
            ) +
  geom_line(aes(x = Time, y = -BonesLocators_relative.hyoid_tip_data.ty +
                 max(BonesLocators_relative.hyoid_tip_data.ty), colour="#616363", group=1), size=size+0.2) + 
  geom_line(aes(x = Time, y = -BonesLocators_relative.ope_tip_data.tz +
                 max(BonesLocators_relative.ope_tip_data.tz),
                           colour="#9ca19e", group=1), size=size) + 
  ylab("Bone kinematics") +
  xlab("time (s)") +
  theme_minimal()+
  theme(legend.position = "none", panel.grid.minor = element_blank()) +
  scale_color_manual(values = color)+
  scale_fill_manual(values =  color)
# plot the combination of the two plots

ggarrange(plot.Tx_T1P1T06+ rremove("x.text") + rremove(object = "xlab") , KData_plots, 
         ncol = 1, nrow = 2, align = "v")

```

These graphs correspond to Figure 5 in the manuscript.
