# Supplementary material for: In vivo intraoral waterflow quantification reveals hidden mechanisms of suction feeding in fish
Source: eLife. 2022 Feb 22;11:e73621. doi: 10.7554/eLife.73621 (PMC8906803; doi:10.7554/eLife.73621)
Supplement: Figure 7—source code 1. [file elife-73621-fig7-code1.zip]

Archive with 1 entries (1 files):
- Figure 7source data 1.Rmd
