# Supplementary material for: In vivo intraoral waterflow quantification reveals hidden mechanisms of suction feeding in fish
Source: eLife. 2022 Feb 22;11:e73621. doi: 10.7554/eLife.73621 (PMC8906803; doi:10.7554/eLife.73621)
Supplement: Figure 7—source code 1. [file elife-73621-fig7-code1.zip › Figure 7source data 1.Rmd]

---
title: "Figure 7-source data 1"
output: rmarkdown::html_vignette
description: >
  This document shows the R code to generate Figure 7.
vignette: >
  %\VignetteIndexEntry{Figure 7-source data 1}
  %\VignetteEncoding{UTF-8}
  %\VignetteEngine{knitr::rmarkdown}
editor_options: 
  chunk_output_type: console
---


This document shows the R code to generate Figure 7c. 


```{r, include = FALSE}
knitr::opts_chunk$set(
  collapse = TRUE,
  comment = "#>"
)
```


## Libraries
```{r library, echo=TRUE, message=FALSE, warning=FALSE, eval=TRUE}
library(IOFLOW) # download here: https://github.com/PaulineProvini/IOFLOW

# library(here)
library(dplyr) # for pipe 
library(tibble) # for rowid_to_column
library(stringr) # for str_replace
library(purrr) # for map

# # to plot
library(ggplot2)
library(grid)
library(ggpubr)
library(viridis)

# for nice tables
library(kableExtra)

```

## Functions

Loading the package functions.

```{r functions, echo= TRUE, eval= TRUE}

devtools::load_all()

```


# Water tracers density test

### Design of water tracers
The water tracer had to fulfill two apparently contradictory requirements: 
1) being radio-opaque to be trackable on the x-ray videos  
2) being neutrally buoyant to passively follow the water trajectory. 
We used 0.40 mm-diameter nickel rod on which we thread 1.4 mm closed-cell foam 
spheres (expanded polystyrene). We cut the nickel rod on both sides of each foam
spheres to obtain the water tracers. The lightness of the foam counterbalanced 
the weight of the inserted nickel. 

### Test of water tracer density
We dropped 19 water tracers in the middle of a water column, filmed and 
extracted their trajectory, using ProAnalyst software (XCitex, Cambridge, MA, 
USA).  
We calculate the mean velocity of the tracer until stabilization and calculated
the water tracer density. We follow [Stoke's law](http://www.meracalculator.com/physics/fluid-mechanics/stokes-law.php) and 
used the following formula:   
$\rho_{particle}=(18\mu_{water}V_{mean})/gd^2 +\rho_{water}$ with:

- $\ g$ = 9.80665 m/s²  
- $\ d$ = 0.00067 m corresponding to the mean diameter of particles (calculated 
on the day of the experiment)
- $\rho_{water}$ = 998.2 $\ kg/m^3$
- $\mu_{water}$ = 0.0010016 $\ kg/(m·s)$  or 1.0016 mPa.s at 20°C, according to 
[IAPWS 2008 ref](http://www.viscopedia.com/viscosity-tables/substances/water/)

```{r density, echo= TRUE, eval= TRUE}
# DENSITY calculation

# Variable initialization
rho <- vector()
V_Mean <- vector()
V_Sd <- vector()

g <- 9.80665  #in m/s²
d <- 0.0006719836  # mean diameter of particles in m
rho_water <- 998.2  # in kg/m^3
mu_water <-  0.0010016  # in kg/(m·s) or 1.0016 mPa.s à 20°C data coming from 
# http://www.viscopedia.com/viscosity-tables/substances/water/


# Variable initialization in Density_Data

for (i in 1:length(Density_Data)) {
  # For each water tracer tested
  Density_Data [[i]]$Dist <- NA
  Density_Data [[i]]$Velocity <- NA
  
  # Distance and Velocity calculation
  for (j in 2:(nrow(Density_Data[[i]]))) {
    Density_Data [[i]][j, 5] <-
      sqrt((Density_Data [[i]][j, 3] - Density_Data [[i]][j - 1, 3]) ^ 2 +
             (Density_Data [[i]][j, 4] - Density_Data [[i]][j - 1, 4]) ^ 2)
    Density_Data [[i]][j, 6] <- Density_Data[[i]][j, 5] / 0.02 # Velocity
  }
  
  # Sequence cropping
  A <-  which(Density_Data [[i]][, 1] == 0) + 1
  B <-
    which(Density_Data [[i]][, 6] == 0 &
            Density_Data[[i]][, 1] > 0) [1] - 2
  
  Density_Data [[i]] <- Density_Data [[i]][A:B,]
  
  # Motion orientation
  if (Density_Data[[i]][2, 4] < 0) {
    V_Mean[i] <- mean(Density_Data[[i]][, 6])
  }
  else{
    V_Mean[i] <- -mean(Density_Data[[i]][, 6])
  }
  
  V_Sd[i] <- sd(Density_Data[[i]][, 6])
  
  # rho calculation
  rho[i] <- (18 * mu_water *  V_Mean[i]) / (g * d ^ 2) + rho_water
}

Result_density <-
  as.data.frame(
    cbind(
      rho = rho,
      V_Mean = V_Mean,
      V_Sd = V_Sd,
      g = g,
      d = d,
      rho_water = rho_water,
      mu_water = mu_water
    )
  )

```

We obtain a mean value of 
$\rho$ = `r round(mean(Result_density$rho), digits = 2) ` $\pm$ 
`r  round(x=sd(Result_density$rho), digits=2) `$kg/m^3$

The distance to $\rho_{water}$ = `r round(x=mean (Result_density$rho - Result_density$rho_water[1]), digits=2) ` $\pm$ 
`r round(x=sd(Result_density$rho-Result_density$rho_water[1]), digits=2)`
$kg/m^3$ 
The data distribution can be visualized in the following plot, with the 
horizontal line corresponding to $\rho_{water}$.  


```{r plot_rho, echo=FALSE}

Terminal_velocity <- ggplot(Result_density, aes(y = -V_Mean * 10 ^ 3, x = 1)) +
  geom_boxplot() +
  geom_errorbar(aes(
    ymin = -min(V_Mean - sd(V_Mean)) * 10 ^ 3,
    ymax = -max(V_Mean + sd(V_Mean)) * 10 ^ 3
  ),
  width = .2,
  position = position_dodge(.9)) +
  theme_minimal() +
  theme(legend.position = "none") +
  ylab("velocity (mm/s)") +
  labs(subtitle = "Terminal velocity")

Density_estimation <- ggplot(Result_density, aes(y = rho, x = 1)) +
  geom_boxplot() +
  geom_errorbar(aes(ymin = min(rho - sd(rho)), ymax = max(rho + sd(rho))),
                width = .2,
                position = position_dodge(.9)) +
  ylab(expression(paste(rho, " in kg/", m ^ {3}))) +
  labs(subtitle = "Density estimation") +
  theme_minimal() +
  theme(legend.position = "none")

Terminal_velocity
Density_estimation


```

This plot corresponds to the Figure 8c and 8d in the manuscript. 

We considered that the density of water tracers was close enough to the density 
of water and therefore used them in the experiment.   
   
